# Supplementary material for: Standardized training assessment of residents in obstetrics and gynecology on entrustable professional activities
Source: BMC Med Educ. 2025 May 28;25:789. doi: 10.1186/s12909-025-06973-7 (PMC12117792; doi:10.1186/s12909-025-06973-7)
Supplement: Supplementary file 1 — Supplementary Material 1. [file 12909_2025_6973_MOESM1_ESM.xlsx]

## Sheet: 自评
NO	NAME	Position	PGYS	EPA1	EPA2	EPA3	EPA4	EPA5	EPA6	EPA7	EPA8	EPA9	EPA10	EPA11	EPA12	EPA13	EPA14	EPA15
1	安文婷	2	1	8	7	7	6	8	8	6	7	8	8	8	8	8	6	6
2	白改改	2	2	3	6	6	6	7	7	6	6	6	5	6	6	7	7	3
3	常爱莉	3	4	6	6	5	4	6	6	4	4	4	6	6	7	5	3	4
4	陈桂兰	3	1	6	6	7	5	7	7	5	7	7	7	7	7	7	5	6
5	陈娜	2	1	5	5	5	4	5	5	5	5	5	5	5	5	5	5	5
6	陈新丽	4	3	6	6	6	6	6	6	4	6	3	6	8	8	6	6	3
7	陈宇	2	2	6	6	5	4	6	6	3	6	4	6	6	6	5	3	3
8	陈月芬	2	1	5	5	5	5	5	5	4	5	5	5	5	5	5	5	5
9	陈忠绍	2	1	5	5	5	4	5	5	4	6	5	5	5	6	5	5	4
10	池淑琦	1	1	8	8	6	6	6	8	5	6	7	6	7	8	6	6	5
11	崔素华	3	3	7	7	7	7	7	7	7	8	8	8	8	8	8	8	8
12	崔亭亭	2	1	7	6	7	5	6	7	5	6	6	6	6	7	6	6	5
13	戴叶	4	4	5	6	6	5	5	7	6	7	8	7	7	8	8	6	7
14	杜波	3	3	7	6	6	6	7	7	5	6	5	7	7	7	6	7	7
15	冯洁	2	2	8	7	7	5	8	6	5	6	6	7	7	8	7	4	4
16	冯婉冰	2	1	3	3	3	3	3	3	1	3	3	3	3	3	3	4	3
17	冯媛	2	4	5	5	5	5	6	5	5	6	5	5	6	6	5	5	5
18	高景悦	2	1	5	6	6	6	8	7	4	6	7	8	8	8	6	6	4
19	高淑丽	2	3	5	6	6	4	6	7	4	5	7	7	7	7	7	1	4
20	古力	2	3	6	6	6	6	6	6	5	6	6	6	6	6	5	5	6
21	韩赛	1	1	5	4	5	3	5	6	2	5	5	4	5	5	5	5	2
22	韩雪	2	4	7	6	5	4	6	7	3	7	4	5	7	7	6	7	6
23	郝以平	2	2	6	6	5	4	7	5	5	5	5	5	6	6	6	5	4
24	侯国立	2	2	6	6	6	6	6	5	5	6	5	6	7	6	6	6	5
25	侯月	2	2	8	7	7	5	7	7	5	6	7	7	8	8	8	5	5
26	华翠菊	3	2	7	7	7	6	8	7	6	8	8	7	8	8	8	8	8
27	黄嫦珍	2	3	5	4	4	2	6	4	2	4	3	5	5	5	4	2	2
28	黄学瑶	2	1	5	5	4	5	5	5	4	6	5	7	7	6	7	4	3
29	姜楠	2	3	5	4	5	4	5	5	4	5	4	5	5	5	4	6	4
30	姜啸	1	3	6	6	6	6	6	6	6	7	8	7	8	8	8	7	6
31	蒋旭骥	2	4	3	3	3	3	3	3	3	3	3	3	3	3	3	3	3
32	焦薪霖	1	2	4	4	4	5	5	8	2	5	1	5	7	7	7	1	1
33	鞠双	2	2	7	8	7	7	8	7	7	7	8	7	7	7	8	7	7
34	孔文志	2	2	8	7	7	6	8	7	5	6	7	7	8	8	6	5	5
35	孔阳阳	3	2	5	4	5	4	5	5	5	6	5	5	5	5	3	2	3
36	李桂菊	3	1	7	6	7	6	7	6	4	7	6	7	7	7	5	5	4
37	李佳轩	2	4	4	4	4	4	4	4	4	4	4	4	4	4	4	4	4
38	李俊婷	2	1	7	5	6	5	8	8	5	5	4	5	8	7	5	5	5
39	李梦晨	1	1	4	3	3	3	3	3	1	5	3	3	5	4	3	2	2
40	李淼	2	3	6	6	6	6	6	6	5	6	6	6	6	6	6	6	6
41	李睿	1	2	4	4	4	4	4	4	4	4	4	4	4	4	4	4	4
42	李若雯	2	2	6	6	6	5	6	7	5	6	7	7	7	7	7	6	5
43	李爽	3	1	8	7	7	6	8	7	7	7	8	8	7	7	7	7	7
44	李玮	2	4	5	5	5	5	4	5	5	5	5	5	5	5	5	5	5
45	李晓峰	2	2	5	6	4	5	6	5	4	5	5	5	6	7	5	3	4
46	李欣悦	2	1	8	6	7	6	7	6	5	7	7	6	7	7	7	5	4
47	李亚楠	2	2	7	7	5	5	7	7	5	6	7	8	8	7	6	7	6
48	李亚蓉	2	2	2	2	3	2	5	4	2	7	2	5	5	6	4	2	2
49	李艳辉	4	2	5	5	6	6	6	6	6	6	7	6	7	6	7	6	7
50	李阳	2	3	6	6	6	5	6	6	4	6	6	6	6	6	5	5	5
51	李艺	1	2	6	6	6	6	7	7	5	7	7	5	7	7	7	6	6
52	李壮	2	4	5	5	5	5	5	5	5	5	7	5	6	7	5	6	6
53	厉文慧	2	2	6	6	6	6	6	6	4	6	5	5	6	6	6	6	6
54	栗玉君	2	4	6	6	6	6	6	6	5	5	6	5	6	6	4	3	3
55	梁晓可	2	4	6	6	6	3	6	5	3	5	3	7	6	5	3	6	3
56	梁莹	1	2	8	8	8	8	8	8	6	8	7	6	6	6	6	6	6
57	刘辉	3	3	6	6	6	6	6	6	5	6	6	6	7	7	7	6	6
58	刘鹏林	2	1	6	6	6	6	7	7	5	6	6	5	6	6	7	6	6
59	刘瑞	3	2	7	7	7	7	7	7	7	7	7	7	7	7	7	7	7
60	刘同超	3	2	6	7	7	6	7	7	6	7	8	8	7	7	5	6	4
61	刘严	2	3	7	7	7	7	7	7	7	7	7	7	7	7	7	7	7
62	刘玉凤	2	4	6	6	6	6	6	6	5	6	5	6	6	6	6	6	5
63	刘志铭	1	1	8	8	8	8	8	8	8	8	8	8	8	8	8	8	8
64	卢絮絮	3	3	6	6	6	6	7	8	5	6	5	7	6	7	7	6	5
65	骆卉梅	3	1	6	6	6	6	6	6	5	6	6	6	6	6	6	6	3
66	吕晓田	3	1	8	7	8	6	8	8	6	8	8	8	8	8	8	8	6
67	马凯月	3	2	7	7	6	5	8	6	6	6	7	6	5	7	6	6	6
68	毛忠浩	2	3	7	6	6	3	6	6	3	6	6	7	6	6	6	5	3
69	孟娜	3	2	6	6	6	6	7	6	5	6	6	6	6	6	5	5	5
70	牟文迪	2	2	7	7	6	6	7	7	6	7	6	6	6	7	7	7	6
71	倪新雨	2	3	4	5	5	5	5	4	5	5	5	5	5	5	5	5	5
72	彭怡馨	2	2	8	7	7	6	8	8	6	7	7	7	8	8	8	5	6
73	乔思菁	2	2	7	6	6	6	7	7	3	7	4	7	7	7	7	3	3
74	邱聪聪	3	1	7	6	7	6	7	6	7	7	7	6	7	7	7	6	6
75	任晓琛	2	3	6	6	6	5	6	6	5	6	5	6	6	6	6	6	5
76	荣晴	2	2	7	6	5	4	7	6	4	6	5	5	6	7	5	5	5
77	商丽红	4	2	6	6	6	5	6	6	6	7	5	6	7	7	6	7	5
78	申佳	2	4	5	6	7	6	7	7	5	6	8	7	8	8	8	7	8
79	宋倩倩	3	1	6	4	6	6	6	6	5	6	6	5	6	6	7	7	7
80	孙淑琴	2	1	6	6	5	5	5	6	5	6	6	6	6	6	5	5	5
81	孙文雄	2	1	6	6	6	6	6	6	6	8	7	8	7	7	6	6	6
82	唐玲利亚	2	4	5	6	6	6	7	7	2	6	3	5	7	6	6	6	3
83	田鑫	3	3	7	6	6	6	7	7	6	8	8	8	8	8	8	8	8
84	田元花	3	3	6	6	6	6	7	6	5	6	6	5	7	6	5	5	5
85	王佳晰	2	1	8	8	7	8	8	7	8	8	8	8	8	8	8	8	7
86	王金枝	3	4	7	6	7	6	7	7	6	7	6	7	7	7	6	6	6
87	王乐群	3	2	6	6	6	6	8	7	5	6	7	6	6	7	7	6	6
88	王丽慧	2	1	7	7	7	7	7	7	6	7	7	7	7	7	7	6	6
89	王倩男	2	2	8	8	8	6	8	8	6	8	8	7	8	8	8	8	8
90	王桃桃	3	1	6	6	7	6	7	6	6	7	6	6	6	7	6	6	6
91	王霞	3	3	6	6	5	5	7	6	5	7	6	7	8	8	7	5	5
92	王心仪	2	3	6	6	5	2	6	6	5	6	5	7	6	7	5	3	3
93	王星语	2	3	5	6	5	4	7	6	4	5	4	6	5	6	5	5	4
94	王雪妍	2	1	6	6	6	6	6	6	5	6	6	6	6	8	6	6	5
95	王艳凤	3	4	8	8	8	8	8	8	8	8	8	8	8	8	8	8	8
96	王元见	2	3	5	5	5	5	5	5	5	5	5	5	5	5	5	5	5
97	吴景红	3	1	6	7	7	6	8	7	6	7	6	7	7	7	7	6	7
98	武文璐	2	4	7	7	6	6	7	7	7	6	8	7	6	6	7	6	7
99	辛本馗	3	2	7	7	6	6	7	7	6	7	6	7	7	7	6	6	6
100	辛雪焕	2	2	6	6	5	6	6	6	5	6	7	6	6	7	4	4	4
101	徐凤荣	3	4	5	5	5	5	5	5	5	6	5	5	5	6	6	5	6
102	徐岚	1	4	6	6	6	5	6	6	5	6	7	6	6	7	6	5	5
103	郇潇潇	3	2	5	5	6	5	6	6	5	6	5	6	6	6	5	5	5
104	杨佳奇	2	4	6	4	5	5	7	4	2	5	3	5	8	7	3	4	7
105	姚园	2	1	6	6	6	5	8	6	4	6	4	6	7	8	7	4	4
106	尹琦慧	2	1	7	7	7	7	8	7	6	7	6	7	7	7	7	6	6
107	袁传霞	3	2	6	6	6	5	7	6	5	6	5	7	7	7	6	3	2
108	岳跃	3	4	6	7	6	6	6	6	6	7	7	6	6	6	6	6	6
109	张蓓	2	4	7	6	6	5	7	5	3	5	5	5	7	7	7	5	5
110	张朝阳	2	2	5	5	6	5	6	7	3	5	7	7	5	7	7	3	7
111	张凯丽	3	4	5	6	4	3	7	3	3	5	5	7	5	7	3	3	3
112	张美玲	2	2	7	6	6	6	7	6	5	6	7	7	7	7	7	5	5
113	张梦瑶	2	4	7	6	6	5	6	6	5	6	6	6	6	6	6	6	6
114	张荣轩	3	4	5	5	5	5	5	5	5	5	5	5	5	5	5	5	5
115	张伟茹	2	3	5	5	5	4	4	5	4	5	5	5	5	5	5	5	5
116	张雪	2	1	7	7	7	6	7	7	6	7	7	7	7	7	6	6	6
117	张迅	2	1	6	6	6	5	6	6	5	6	5	5	6	6	6	5	5
118	张雅雯	2	4	6	6	6	5	7	7	7	6	6	7	6	6	5	6	6
119	张艺檬	3	3	6	6	6	6	6	6	6	6	6	6	6	6	6	6	6
120	张莹莹	2	2	6	5	5	6	7	5	5	5	5	5	7	7	5	5	5
121	张悦	2	2	6	6	5	5	6	5	6	6	6	6	5	6	6	6	6
122	赵春茹	2	3	6	6	6	5	6	6	5	6	5	7	7	7	7	6	6
123	赵坤	3	2	6	6	5	6	6	6	5	6	6	5	5	5	6	6	6
124	赵雪莲	4	2	8	8	8	8	8	8	8	8	8	8	8	8	7	7	7
125	赵勇	2	4	5	5	5	5	6	6	5	5	6	6	6	6	5	5	5
126	赵玉佩	3	1	6	6	5	5	6	7	5	6	5	3	6	7	6	5	5
127	郑雅雯	1	2	6	6	6	6	6	6	6	6	6	6	6	6	6	6	6
128	钟腾飞	3	1	5	6	6	6	7	7	5	7	5	3	6	7	6	6	5
129	周攀	2	2	5	4	4	3	7	5	3	5	4	5	7	7	5	4	2
130	周月	2	3	6	6	6	6	6	6	5	6	5	5	5	6	6	5	5
131	宗志华	2	3	6	5	5	5	7	5	5	6	5	6	6	7	5	5	5
132	邹丹	2	1	5	6	6	7	7	7	5	7	7	5	7	7	7	6	7
		1=Permanent staff	1=PGY4
		2=Professional master	2=PGY3
		3=Entrusted training residents	3=PGY2
		4=Social training residents	4=PGY1

## Sheet: 他评
NO	NAME	Position	PGYS	EPA1	EPA2	EPA3	EPA4	EPA5	EPA6	EPA7	EPA8	EPA9	EPA10	EPA11	EPA12	EPA13	EPA14	EPA15
1	安文婷	2	1	5	5	5	5	6	5	5	5	6	5	5	5	5	5	5
2	白改改	2	2	5.5	6	6	5.5	6	6	5	6	6	6	6	6.5	6	5.5	6
3	常爱莉	3	4	7	8	7	7	7	7	6	7	6	8	7	8	6	7	6
4	陈桂兰	3	1	5	5	5	5	5	5	5	5	5	5	5	5	5	6	5
5	陈娜	2	1	5	5	5	5	5	6	5	6	6	6	6	6	5	5	5
6	陈新丽	4	3	5.5	5.5	5.5	5.5	5.5	5.5	4.5	5	6	6	5.5	6.5	6	4	5
7	陈宇	2	2	6	6	6	6	6	6	6	6	6	6	6	6	6	6	6
8	陈月芬	2	1	5	5	5	5	6	5	5	5	5	5	6	5	5	4	4
9	陈忠绍	2	1	5	5	5	5	5	5	5	5	5	6	5	5	5	5	5
10	池淑琦	1	1	6.5	6.5	6.5	6.5	6.5	6.5	6.5	6.5	6.5	6.5	6.5	6.5	6.5	6.5	7
11	崔素华	3	3	6.33333	6	5.66667	5	7	7	4.33333	6.66667	6	7.33333	7	7	5	5.66667	4.66667
12	崔亭亭	2	1	5	5	5	4	5	5	4	5	4	5	5	5	5	5	5
13	戴叶	4	4	5	5	6	5	5	7	6	7	8	7	7	8	8	6	7
14	杜波	3	3	7	6	6	6	7	7	5	6	5	7	7	7	6	7	7
15	冯洁	2	2	4.5	4.5	4.5	4	4.5	4	4	4	4	4	4	4.5	4.5	4.5	4
16	冯婉冰	2	1	5	4	4	4	5	5	4	5	5	5	5	5	5	4	4
17	冯媛	2	4	5	5	5	5	6	5	5	6	5	5	6	6	5	5	5
18	高景悦	2	1	5	5	4	4	5	5	4	5	5	4	5	5	5	4	4
19	高淑丽	2	3	5	5	6	4	6	7	4	5	7	7	7	7	7	1	4
20	古力	2	3	5.75	6	5.75	5.5	6	6	5	6	6	5.25	6	6.5	5.75	5.25	5.25
21	韩赛	1	1	6.8	6.6	7	6.4	7	7.2	6.4	7.2	7.2	7	7	7.2	7	6.6	6.6
22	韩雪	2	4	5	5	4.5	5.5	6	6	6	5.5	6	6	6	6	5	5.5	5.5
23	郝以平	2	2	6	6	6	6.2	6.4	6.4	6	6.2	6.2	6.6	6.4	6.6	6.4	6	5.8
24	侯国立	2	2	6	6	6	6	6	5	5	6	5	6	7	6	6	6	5
25	候月	2	2	5.66667	5.66667	5.33333	5.66667	5.66667	5	4.66667	5.66667	5.66667	6	5.66667	6.33333	5	6	4.33333
26	华翠菊	3	2	5	4	5	4	4	5	5	5	5	5	5	5	4	4	5
27	黄嫦珍	2	3	5	7	4	2	6	4	2	4	3	5	5	5	4	2	2
28	黄学瑶	2	1	5	5	5	5	5	5	4	5	5	5	5	5	5	5	5
29	姜楠	2	3	5.5	5.5	5.5	5.5	5.5	5.75	5.25	5.5	5.5	5.5	5.5	5.5	5.5	5.5	5.5
30	姜啸	1	3	6	7	6	6	6	6	6	7	8	7	8	8	8	7	6
31	蒋旭骥	2	4	5.5	5.5	5.5	5	6.5	6.5	5	6.5	4.5	4.5	6.5	6.5	5.5	6	6
32	焦薪霖	1	2	7.75	7.5	7.5	7.25	8	8	6.75	8	7.75	7.75	7.75	8	7.75	7.25	7.25
33	鞠双	2	2	5	5	5	5	5	5	5	5	5	5	5	5	5	5	5
34	孔文志	2	2	7.33333	7.33333	7.33333	7	7.66667	7.66667	7	7.33333	7.66667	7.66667	7.66667	8	7.66667	7.66667	7.66667
35	孔阳阳	3	2	6.2	6	6	6	6.2	6.4	5.8	6	6.2	6.4	6.4	6.6	6.2	6	5.6
36	李桂菊	3	1	6.4	6.2	6.2	5.8	6.8	6.8	6	6.4	6.8	6.4	6.6	6.6	6.2	6	5.8
37	李佳轩	2	4	4	4	4	3.5	3.5	4	3.5	3.5	3.5	3.5	3.5	3.5	3.5	3.5	4
38	李俊婷	2	1	6	6	6	6	6	6	5	6	6	5	6	6	6	5	5
39	李梦晨	1	1	7.5	6.75	7	6.25	7.75	7.5	6	7	7.25	7.5	7.5	7.5	7.25	6.5	7
40	李淼	2	3	6	6	6	5.5	6	6	6	6	6	6	6	6	6	6	6
41	李睿	1	2	6	6	6	6	6	6	5	7	7	8	8	8	5	7	7
42	李若雯	2	2	6	6	6	6	6	6.5	5.5	6	6	5.5	6	5.5	6	5.5	5.5
43	李爽	3	1	6	6	6.5	6	7	6.5	5.5	7	6.5	6.5	7	7	7	6.5	5.5
44	李玮	2	4	4.5	4.5	4.5	4.5	4	4.5	4.5	4.5	4.5	4.5	4.5	4.5	4.5	4.5	4.5
45	李晓峰	2	2	5	6	4	5	6	5	3.5	5	5	5	5.5	6.5	4.5	3	3.5
46	李欣悦	2	1	6	6	6.5	5.5	6.5	6.5	5.5	6.5	6	6	6.5	6.5	6.5	5.5	5.5
47	李亚楠	2	3	5	5	5	5	5	5	5	5	5	5	5	5	5	5	5
48	李亚蓉	2	2	5.66667	6	6	6	6.33333	6	5.66667	6.33333	6.33333	6.66667	6.33333	6.66667	6.33333	5.66667	5.33333
49	李艳辉	4	2	5	5.5	6	5	6	5.5	4	5	6	6	7	7	6.5	5	5
50	李阳	2	3	4	4	4	3	4	5	3	4	3	5	4	5	4	3	3
51	李艺	1	2	5	5	5	5	6	6	5	6	5	5	6	7	3	2	2
52	李壮	2	4	5.5	5.5	6	4.5	6	6.5	5.5	5.5	6	6.5	6.5	7	6.5	4.5	6.5
53	厉文慧	2	2	6	5.5	6	5	6.5	6	4.5	6	5	6	6	7	6	5	5
54	栗玉君	2	4	3	3	3.5	3	4	4	3	3.5	3.5	4	4	4	3.5	3	3.5
55	梁晓可	2	4	6	6	5.5	5	5.5	5.5	4.5	6	5.5	5.5	6	5.5	5	4.5	4.5
56	梁莹	1	1	6	7	6	6	7	6.5	5.5	6	6.5	6	6	6.5	6	6	6
57	刘辉	3	2	5	5	6	6	7	6	5	6	6	5	6	6	6	6	5
58	刘鹏林	2	1	7.5	7	7	6.5	7.5	7	6.5	7	7.5	7.5	7	7.5	7.5	7	7
59	刘瑞	3	2	7	7.5	7.5	7	7	7	6.5	7	7	7	7	7.5	7	6.5	6.5
60	刘同超	3	2	5.33333	5.66667	5.33333	5.33333	5.66667	5.66667	4.66667	5.33333	5.66667	5.33333	5.66667	6	4.66667	4.66667	4.33333
61	刘严	2	3	5	5	5	5	5	5	4	5	5	5	5	5	5	5	4
62	刘玉凤	2	4	3.5	4	4	4	4.5	4.5	3	4	3.5	5	4.5	5	4.5	4	4.5
63	刘志铭	1	1	7	7	7	7	7	7	6	7	7	7	7	7	7	7	6
64	卢絮絮	3	3	5.25	4.75	5.5	5	5.5	6	4.75	5.5	6.25	6	5.5	5.75	6.25	5.5	5.75
65	骆卉梅	3	1	7	7	7	6	6	7	7	7	7	6	7	7	7	6	6
66	吕晓田	3	1	6	6	6	6	7	7	6	7	7	6	7	7	6	6	6
67	马凯月	3	2	5	5	5	5.25	5.25	5.25	4.75	5.25	5.25	5.5	5.75	6	5.5	5	5
68	毛忠浩	2	3	5.66667	5.33333	5.66667	5.66667	5.66667	5.66667	5.33333	6	5.66667	5.66667	6	6	6	6	5.66667
69	孟娜	3	1	6	6	6	6	6	6	5	6	6	6	6	7	5	5	5
70	牟文迪	2	2	6	6.5	6.5	5	6	5.5	4.5	6.5	5.5	6	6	7.5	6	6	4.5
71	倪新雨	2	3	4	4	4	3	5	4	3	5	4	5	4	5	4	3	3
72	彭怡馨	2	3	5	6	5	5	6	6	5	5	6	5	6	6	6	6	6
73	乔思菁	2	2	5.5	5.5	5	5.5	5.5	5	5	5	5.5	5.5	6	6	5	5	5
74	邱聪聪	3	1	7	6	5	6	6	5	4	5	6	5	7	6	6	5	7
75	任晓琛	2	3	5	5	4.5	3.5	5.5	5.5	3.5	4.5	5	5	5	5.5	5	4.5	4
76	荣晴	2	2	7	7	6	6	6	7	6	6	6	6	7	7	7	6	6
77	商丽红	4	3	5.8	5.8	5.4	5.6	6.2	6.2	4.8	5.6	6.4	6.2	6.2	6.2	6.2	5.6	5.8
78	申佳	2	4	4.66667	4.66667	4.33333	4.33333	5	4.33333	4.33333	4.66667	4.33333	4.66667	4.66667	5	4.66667	4.66667	4.33333
79	宋倩倩	3	1	7	7	7	6.5	7	7	7	7	7	7	7	7	7	6.5	6.5
80	孙淑琴	2	1	7	7	7	6.5	7	7	6	7	7	6.5	7	6.5	6.5	6.5	7
81	孙文雄	2	1	7	7	7	6.5	7	7	6.5	7	7	7	7	7	7	6.5	6.5
82	唐玲利亚	2	4	4	4	4	4	4.5	5.5	4	4.5	5.5	4	4.5	5.5	4	4	4
83	田鑫	3	3	5.4	5.4	5.2	5	5.6	6	5.2	5.8	5.4	5.2	5.8	5.8	5.6	5.4	5.6
84	田元花	3	3	5	5.5	6	5.5	6	6	5	5.5	6	5.5	5.5	6	5.5	5	5
85	王佳晰	2	3	5.66667	5.66667	6	6	6.33333	6.33333	5	6.33333	6	5.33333	6.33333	6	5.66667	5.66667	6
86	王金枝	3	4	4.66667	5	5.33333	4	5	5.33333	3.66667	5	5	5	5.66667	5.66667	4	3.33333	4.33333
87	王乐群	3	2	6	6	6	6	6	6	6	6	6	6	6	6	6	6	6
88	王丽慧	2	1	8	7	7	7	8	7	6	8	7	7	8	7	8	7	6
89	王倩男	2	2	6.66667	6	6	5.66667	6	6	5.33333	6	6	6	6.33333	6.66667	6	5.66667	4.33333
90	王桃桃	3	1	7	6.5	7	6.5	7	7	6.5	7	7.5	7	7	7	7	6.5	7
91	王霞	3	3	7.5	6.5	5.5	5.5	6.5	6.5	5.5	7	6.5	7	6.5	7	6	6	7
92	王心仪	2	3	5	5	5	5	5	5	5	5	5	5	5	5	5	5	5
93	王星语	2	3	5.5	5.5	5.5	5.5	7.5	7	4	6.5	7	6.5	7	7	4	5.5	3.5
94	王雪妍	2	1	7	7	7	6	6	6	5	7	7	6	7	7	6	6	6
95	王艳凤	3	4	7	6	6	5	6	6	4	4	5	6	7	8	7	3	4
96	王元见	2	3	5	6	5.5	5.5	5.5	6.5	5	5.5	6	5.5	5.5	6	6	5	6
97	吴景红	3	1	7	7	6.5	6	7	7	6	7	7	6.5	7	6.5	7	6.5	6
98	武文璐	2	4	5	5.5	5.5	5.5	5.5	6.5	4	6	6	5	6	6.5	5	4.5	3.5
99	辛本馗	3	2	6	6	6.5	6	6.5	6	6	6.5	6	6.5	6.5	6.5	6.5	6	6
100	辛雪焕	2	2	5.5	5.5	5.5	5.5	6	6	5.5	5.5	6	5.5	6	6	6	5.5	5.5
101	徐凤荣	3	2	4.5	5	5	5	5	5	4.5	5.5	6	6	5.5	6.5	5	5	5
102	徐岚	1	4	6	6	6	6	6	6	5.5	6	6	6	6	6	6	6	6
103	郇潇潇	3	2	5	5	5	5	5	5	5	5	5	5	5	5	5	5	5
104	杨佳奇	2	4	4.5	4.5	4.5	4.25	4.5	4.5	4.75	4.5	4.75	5.25	5.25	5	5.25	4.75	4.75
105	姚园	2	1	8	7	7	6	7	7	6	7	7	6	7	7	7	6	6
106	尹琦慧	2	4	5	5	5	5	5	5	4	6	6	7	7	8	7	7	6
107	袁传霞	3	2	6	6	6	6	7	7	5.5	6	6.5	6	7	6.5	6.5	6.5	6.5
108	岳跃	3	4	6	6	6	6	6	6	6	6	6	6	6	6	6	6	6
109	张蓓	2	4	4	4	4	4	4	4	4	4	4	4	4	4	4	4	4
110	张朝阳	2	3	5	5	5	5	5	5	5	5	5	5	5	5	5	5	5
111	张凯丽	3	4		6.33333	6	6	6.33333	6.33333	5.66667	6.33333	5.66667	6	6.33333	6.33333	6	6	5.66667
112	张美玲	2	2	5.75	5.5	5.75	5.25	5.5	5.5	5.5	5.5	5.5	5.75	6	6.5	6.25	5.5	5.25
113	张梦瑶	4	3	5.85714	5.28571	5.28571	5	6	6	4.57143	5.57143	5.85714	5.85714	5.85714	6.14286	5.14286	5.14286	5.85714
114	张荣轩	3	4	3.5	3.5	4	3.5	4.5	4	3.5	4	4	4.5	4	4.5	4	3	4
115	张伟茹	2	3	4	4.33333	4	4	4.66667	4.33333	4	5.33333	5.33333	4.66667	5	5.33333	5	4	4.33333
116	张雪	2	1	5	4	5	2	5	5	2	5	5	5	6	7	5	2	1
117	张迅	2	1	6.33333	6	6.33333	5.66667	6.33333	6.33333	5.33333	6.33333	6.33333	6.33333	6.33333	6.66667	6.33333	6.33333	6.33333
118	张雅雯	2	4	4.5	5	4	4	4.5	4.5	3.5	5	5	4.5	5.5	5.5	5.5	5	5.5
119	张艺檬	3	3	5.33333	5.33333	5.33333	5	5.66667	5.66667	5	5.66667	5	5.33333	6	5.66667	5.66667	4.33333	4.33333
120	张莹莹	2	2	5.5	5.5	5.5	5.5	5.5	5.5	5	5.5	6	6	6.5	6.5	5.5	5.5	6
121	张悦	2	2	5.75	5.5	5.75	5.5	6.25	6.25	5.5	6	6.25	5.75	6	6	5.5	5.25	5.25
122	赵春茹	2	3	5.66667	5.66667	5.66667	5	5.66667	5.33333	5.33333	5.33333	5.66667	5.66667	6	5.66667	4.66667	5.33333	5.33333
123	赵坤	3	2	5.5	5.5	5.5	5.5	5.5	5.5	5	5.5	5.5	5	5.5	5.5	5.5	5.5	5
124	赵雪莲	3	2	6.5	6.5	6.5	6.5	7	7	6.5	6.5	6.5	6.5	6	7	7	6.5	6.5
125	赵勇	2	4	5	5	5	5	5	5	5	5	5	5	5	5	5	5	5
126	赵玉佩	3	1	6.66667	5.66667	6	5	6.33333	6.33333	5.66667	6.66667	6.66667	6	6.66667	6.66667	6.33333	6.33333	5.66667
127	郑雅雯	1	2	6.5	6.5	4	6	6	5	6	6.5	6.5	6	6.5	6.5	6.5	6.5	6.5
128	钟腾飞	3	1	5	6	6	6	7	7	5	7	5	3	6	7	6	6	5
129	周攀	2	2	5	5	4	4	4	4	4	5	4	4	4	4	4	4	4
130	周月	2	3	6	6	6	5	6	6	5	5	5	5	5	7	5	3	2
131	宗志华	2	3	4.5	4.25	4.5	4	5	5	4.25	4.75	4.75	5	4.75	4.75	4.5	4	4.25
132	邹丹	2	1	7	7	7	6	7	7	6	7	7	7	7	7	7	7	6
		1=Permanent staff	1=PGY4
		2=Professional master	2=PGY3
		3=Entrusted training residents	3=PGY2
		4=Social training residents	4=PGY1
